# Supplementary material for: Conspicuous Animals Remain Alert When Under Cover but Do Not Differ in the Temporal Course of Vigilance from Less Conspicuous Species
Source: Animals (Basel). 2025 Jan 14;15(2):214. doi: 10.3390/ani15020214 (PMC11758665; doi:10.3390/ani15020214)
Supplement: Supplementary file 1 [file animals-15-00214-s001.zip]

Archive with 1 entries (1 files):
- animals-3355784-supplementary.xlsx
