# Supplementary material for: Conspicuous Animals Remain Alert When Under Cover but Do Not Differ in the Temporal Course of Vigilance from Less Conspicuous Species
Source: Animals (Basel). 2025 Jan 14;15(2):214. doi: 10.3390/ani15020214 (PMC11758665; doi:10.3390/ani15020214)
Supplement: Supplementary file 1 [file animals-15-00214-s001.zip › animals-3355784-supplementary.xlsx]

## Sheet: Vigilance_field_DATA_TEMPORAL_P
Waterhole location	Individual	Block	Species	Age	#birdsCAT	Waterhole size	Location (open-dense)	Freq head movements
1	1	1	2	1	5	3	2	0.943398
1	1	2	2	1	5	3	2	0.67082
1	1	3	2	1	5	3	2	0.556776
1	2	1	2	1	5	3	1	0.8544
1	2	2	2	1	5	3	1	0.824621
1	4	1	2	1	5	3	1	1.06771
1	4	2	2	1	5	3	1	1.0583
1	4	3	2	1	5	3	1	1.01489
1	5	1	2	0	5	3	2	0.938083
1	5	2	2	0	5	3	2	0.754983
1	5	3	2	0	5	3	2	0.69282
1	6	1	2	1	5	3	2	1.04881
1	6	2	2	1	5	3	2	0.806226
1	6	3	2	1	5	3	2	0.888819
1	7	1	2	1	5	3	2	0.774597
1	7	2	2	1	5	3	2	0.685565
1	7	3	2	1	5	3	2	0.547723
1	8	1	2	1	4	3	1	0.916515
1	8	2	2	1	4	3	1	0.877496
1	8	3	2	1	4	3	1	1
1	9	1	2	1	4	3	1	0.608276
1	9	2	2	1	4	3	1	1.0247
1	9	3	2	1	4	3	1	0.685565
1	10	1	2	1	4	3	1	0.974679
1	10	2	2	1	4	3	1	1.13578
1	10	3	2	1	4	3	1	0.905539
1	11	1	2	1	5	3	1	0.877496
1	11	2	2	1	5	3	1	1.10454
1	11	3	2	1	5	3	1	0.812404
1	12	1	2	1	4	3	1	0.74162
1	12	2	2	1	4	3	1	0.678233
1	12	3	2	1	4	3	1	0.768115
1	13	1	2	1	4	3	2	0.8
1	13	2	2	1	4	3	2	0.787401
1	13	3	2	1	4	3	2	0.905539
1	14	1	2	1	4	3	2	0.781025
1	14	2	2	1	4	3	2	0.734847
1	14	3	2	1	4	3	2	0.818535
1	15	1	2	1	4	3	2	0.616441
1	15	2	2	1	4	3	2	0.761577
1	15	3	2	1	4	3	2	0.632456
1	16	1	2	1	4	3	2	0.632456
1	16	2	2	1	4	3	2	0.774597
1	17	1	2	1	4	3	2	0.663325
1	17	2	2	1	4	3	2	0.632456
1	17	3	2	1	4	3	2	0.6245
1	18	1	2	1	4	3	2	0.824621
1	18	2	2	1	4	3	2	0.728011
1	18	3	2	1	4	3	2	0.72111
1	19	1	2	1	5	3	1	1.09087
1	19	2	2	1	5	3	1	1.03441
1	20	1	2	1	5	3	1	1.15326
1	20	2	2	1	5	3	1	0.793725
1	21	1	2	0	5	3	1	0.842615
1	21	2	2	0	5	3	1	0.959166
1	21	3	2	0	5	3	1	0.860233
1	22	1	2	1	5	3	1	1.06301
1	22	2	2	1	5	3	1	1.19583
1	22	3	2	1	5	3	1	1.08167
1	23	1	2	1	5	3	2	0.616441
1	23	2	2	1	5	3	2	0.538516
1	23	3	2	1	5	3	2	0.8544
1	24	1	2	1	2	3	2	1.14891
1	24	2	2	1	2	3	2	1.0583
1	24	3	2	1	2	3	2	0.916515
1	25	1	2	1	4	3	2	0.911043
1	25	2	2	1	4	3	2	0.888819
1	25	3	2	1	4	3	2	0.812404
1	26	1	2	1	5	3	1	1.00995
1	26	2	2	1	5	3	1	1.11803
1	26	3	2	1	5	3	1	0.9
1	27	1	2	0	5	3	2	1.08628
1	27	2	2	0	5	3	2	1.0247
1	28	1	2	1	4	3	1	0.959166
1	28	2	2	1	4	3	1	0.848528
1	28	3	2	1	4	3	1	0.969536
1	29	1	2	1	4	3	2	1
1	29	2	2	1	4	3	2	0.877496
1	29	3	2	1	4	3	2	1.0247
1	30	1	2	1	5	3	1	0.969536
1	30	2	2	1	5	3	1	1.0247
1	30	3	2	1	5	3	1	1.10905
1	31	1	2	1	5	3	1	0.979796
1	31	2	2	1	5	3	1	0.916515
1	31	3	2	1	5	3	1	1.0247
1	32	1	2	1	5	3	1	1.15758
1	32	2	2	1	5	3	1	1.11355
1	32	3	2	1	5	3	1	1.00499
1	33	1	2	1	5	3	2	0.953939
1	33	2	2	1	5	3	2	1.04403
1	33	3	2	1	5	3	2	1.0198
1	34	1	2	1	5	3	2	0.883176
1	34	2	2	1	5	3	2	0.911043
1	34	3	2	1	5	3	2	0.921954
1	35	1	2	1	4	3	2	1.0583
1	35	2	2	1	4	3	2	0.984886
1	35	3	2	1	4	3	2	0.848528
1	36	1	2	0	5	3	1	0.787401
1	36	2	2	0	5	3	1	0.787401
1	37	1	2	0	5	3	1	1.16619
1	37	2	2	0	5	3	1	0.538516
1	38	1	2	1	3	3	2	0.911043
1	38	2	2	1	3	3	2	0.830662
1	38	3	2	1	3	3	2	0.8544
1	39	1	2	1	4	3	1	0.728011
1	39	2	2	1	4	3	1	0.984886
1	40	1	2	1	4	3	2	1.05357
1	40	2	2	1	4	3	2	0.938083
1	40	3	2	1	4	3	2	0.989949
1	41	1	2	1	5	3	2	1.00499
1	41	2	2	1	5	3	2	0.69282
1	41	3	2	1	5	3	2	0.748331
1	42	1	2	0	4	3	1	0.806226
1	42	2	2	0	4	3	1	1.09545
1	42	3	2	0	4	3	1	1.03923
1	43	1	2	1	5	3	1	0.943398
1	43	2	2	1	5	3	1	0.943398
1	43	3	2	1	5	3	1	0.969536
1	44	1	2	1	3	3	1	1.30767
1	44	2	2	1	3	3	1	1.13578
1	45	1	2	1	3	3	2	0.793725
1	45	2	2	1	3	3	2	0.714143
1	45	3	2	1	3	3	2	0.714143
1	46	1	2	1	3	3	2	0.812404
1	46	2	2	1	3	3	2	0.781025
1	46	3	2	1	3	3	2	1.00499
1	47	1	2	1	4	3	2	0.969536
1	47	2	2	1	4	3	2	0.754983
1	47	3	2	1	4	3	2	0.866025
1	48	1	2	1	5	3	1	0.591608
1	48	2	2	1	5	3	1	0.707107
1	49	1	2	0	4	3	2	0.72111
1	49	2	2	0	4	3	1	1.03441
1	50	1	2	0	4	3	1	0.943398
1	50	2	2	0	4	3	1	0.905539
1	51	1	2	1	3	3	1	0.83666
1	51	2	2	1	3	3	1	0.911043
1	52	1	2	0	5	3	1	1.14891
1	52	2	2	0	5	3	1	1.08628
1	52	3	2	0	5	3	1	1.15326
1	53	1	2	0	4	3	1	0.663325
1	53	2	2	0	4	3	1	0.583095
1	54	1	2	1	5	3	1	0.953939
1	54	2	2	1	5	3	1	0.911043
1	55	1	2	1	5	3	1	0.959166
1	55	2	2	1	5	3	1	0.87178
1	55	3	2	1	5	3	1	0.774597
1	56	1	2	1	5	3	1	0.806226
1	56	2	2	1	5	3	1	1.0583
1	56	3	2	1	5	3	1	1.00499
1	57	1	2	0	5	3	2	0.824621
1	57	2	2	0	5	3	2	0.860233
1	57	3	2	0	5	3	2	0.69282
1	58	1	2	0	5	3	1	1
1	58	2	2	0	5	3	1	0.848528
1	59	1	2	0	5	3	1	1.01489
1	59	2	2	0	5	3	1	0.905539
1	60	1	2	0	5	3	1	0.761577
1	60	2	2	0	5	3	1	1.05357
1	60	3	2	0	5	3	1	0.948683
1	61	1	2	1	3	3	1	0.74162
1	61	2	2	1	3	3	1	0.74162
1	61	3	2	1	3	3	1	0.734847
1	62	1	2	0	3	3	1	0.761577
1	62	2	2	0	3	3	1	1.01489
1	62	3	2	0	3	3	1	0.866025
1	64	1	2	1	3	3	1	1.28062
1	64	2	2	1	3	3	1	1.23693
1	64	3	2	1	3	3	1	0.979796
1	65	1	2	1	3	3	1	0.848528
1	65	2	2	1	3	3	1	0.74162
1	66	1	2	1	3	3	2	1.05357
1	66	2	2	1	3	3	2	0.787401
1	66	3	2	1	3	3	2	0.812404
1	67	1	2	1	5	3	1	0.74162
1	67	2	2	1	4	3	1	0.812404
1	67	3	2	1	4	3	1	1.06771
1	68	1	2	1	4	3	2	0.964365
1	68	2	2	1	4	3	2	0.648074
1	68	3	2	1	4	3	2	0.640312
1	69	1	2	1	4	3	1	0.969536
1	69	2	2	1	4	3	1	0.969536
1	69	3	2	1	4	3	1	0.8544
1	70	1	2	1	2	3	2	0.877496
1	70	2	2	1	2	3	2	0.8
1	70	3	2	1	2	3	2	0.547723
1	71	1	2	1	4	3	2	0.793725
1	71	2	2	1	4	3	2	0.818535
1	72	1	2	1	5	3	1	1.04881
1	72	2	2	1	4	3	1	0.556776
1	73	1	2	1	5	3	1	1.09087
1	73	2	2	1	5	3	1	0.860233
1	74	1	2	1	4	3	1	0.8544
1	74	2	2	1	4	3	1	0.774597
1	75	1	2	1	4	3	1	1.0583
1	75	2	2	1	4	3	1	0.984886
1	76	1	2	0	5	3	1	1.03923
1	76	2	2	0	5	3	1	1.00995
1	76	3	2	0	5	3	1	0.9
1	77	1	2	1	4	3	1	0.848528
1	77	2	2	1	4	3	1	0.83666
1	77	3	2	1	4	3	1	0.447214
1	78	1	2	1	4	3	1	0.911043
1	78	2	2	1	4	3	1	1
1	78	3	2	1	4	3	1	0.911043
1	79	1	2	1	5	3	1	0.761577
1	79	2	2	1	5	3	1	0.479583
1	79	3	2	1	5	3	1	0.787401
1	80	1	2	0	4	3	2	0.894427
1	80	2	2	0	4	3	2	0.911043
1	80	3	2	0	4	3	2	0.932738
1	81	1	2	0	5	3	1	0.663325
1	81	2	2	0	5	3	1	0.685565
1	81	3	2	0	5	3	1	0.761577
1	82	1	2	0	5	3	1	0.812404
1	82	2	2	0	5	3	1	0.754983
1	83	1	2	0	5	3	2	1.00995
1	83	2	2	0	5	3	2	1.03441
1	84	1	2	1	5	3	1	0.938083
1	84	2	2	1	4	3	1	0.69282
1	84	3	2	1	4	3	1	0.72111
1	85	1	2	1	4	3	1	0.860233
1	85	2	2	1	4	3	1	0.943398
1	85	3	2	1	4	3	1	0.953939
1	86	1	2	0	5	3	1	0.74162
1	86	2	2	0	5	3	1	0.87178
1	86	3	2	0	5	3	1	0.72111
1	87	1	2	1	3	3	1	0.916515
1	87	2	2	1	3	3	1	0.67082
1	88	1	2	1	3	3	1	0.663325
1	88	2	2	1	3	3	1	0.866025
1	89	1	2	1	3	3	2	1.10905
1	89	2	2	1	3	3	2	0.883176
1	89	3	2	1	3	3	2	0.830662
1	90	1	2	1	3	3	2	0.938083
1	90	2	2	1	3	3	2	0.932738
1	90	3	2	1	3	3	2	0.866025
1	91	1	2	0	5	3	2	1.00499
1	91	2	2	0	5	3	2	0.734847
1	91	3	2	0	5	3	2	0.7
1	92	1	2	0	5	3	1	1.04881
1	92	2	2	0	5	3	1	1.0247
1	92	3	2	0	5	3	1	0.905539
1	93	1	2	0	5	3	2	1.17898
1	93	2	2	0	5	3	2	0.994987
1	94	1	2	0	4	3	2	0.83666
1	94	2	2	0	4	3	2	0.866025
1	94	3	2	0	4	3	2	0.774597
1	95	1	2	1	4	3	1	0.787401
1	95	2	2	1	4	3	1	0.894427
1	95	3	2	1	4	3	1	0.883176
1	96	1	2	1	5	3	2	0.905539
1	96	2	2	1	5	3	2	1.04403
1	96	3	2	1	5	3	2	1.06771
1	97	1	2	1	4	3	1	0.911043
1	97	2	2	1	4	3	1	0.969536
1	98	1	2	1	4	3	1	1.04881
1	98	2	2	1	4	3	1	0.932738
1	98	3	2	1	3	3	1	0.6
1	99	1	2	1	3	3	1	0.916515
1	99	2	2	1	3	3	1	0.994987
1	99	3	2	1	3	3	1	1.11803
1	100	1	2	1	2	3	1	1.06301
1	100	2	2	1	2	3	1	0.830662
1	100	3	2	1	2	3	1	0.877496
1	101	1	2	1	1	3	1	1.00995
1	101	2	2	1	1	3	1	0.984886
1	101	3	2	1	1	3	1	1.00499
1	102	1	2	1	3	3	1	1.14455
1	102	2	2	1	3	3	1	0.824621
1	103	1	2	1	1	3	1	1.08167
1	103	2	2	1	1	3	1	0.984886
1	103	3	2	1	1	3	1	1.09087
1	104	1	2	1	4	3	2	0.824621
1	104	2	2	1	4	3	2	0.781025
1	104	3	2	1	4	3	2	0.806226
1	105	1	2	1	2	3	1	0.911043
1	105	2	2	1	2	3	1	0.83666
1	105	3	2	1	2	3	1	0.848528
1	106	1	2	1	4	3	2	0.728011
1	106	2	2	1	1	3	2	0.608276
1	107	1	2	1	1	3	1	0.979796
1	107	2	2	1	1	3	1	0.938083
1	107	3	2	1	3	3	1	0.911043
1	108	1	2	0	3	3	2	1.06771
1	108	2	2	0	3	3	2	0.994987
1	109	1	2	1	3	3	1	0.848528
1	109	2	2	1	3	3	1	0.848528
1	110	1	2	0	4	3	1	0.921954
1	110	2	2	0	5	3	1	0.83666
1	110	3	2	0	5	3	1	1.08167
1	111	1	2	1	4	3	1	0.74162
1	111	2	2	1	4	3	1	0.761577
1	111	3	2	1	4	3	1	0.565685
1	112	1	2	1	5	3	1	1.17473
1	112	2	2	1	5	3	1	1.07238
1	112	3	2	1	5	3	1	0.921954
1	113	1	2	1	5	3	1	1.0198
1	113	2	2	1	5	3	1	0.8
1	114	1	2	1	5	3	1	0.866025
1	114	2	2	1	5	3	1	1.05357
1	115	1	2	1	5	3	1	1.05357
1	115	2	2	1	4	3	1	0.921954
1	116	1	2	1	4	3	1	1.05357
1	116	2	2	1	4	3	1	0.9
1	116	3	2	1	4	3	1	0.748331
1	117	1	2	1	5	3	1	1.09087
1	117	2	2	1	5	3	1	0.979796
1	117	3	2	1	5	3	1	1.03923
1	118	1	2	1	3	3	1	0.87178
1	118	2	2	1	3	3	1	0.883176
1	118	3	2	1	3	3	1	0.69282
1	119	1	2	1	5	3	1	1.01489
1	119	2	2	1	5	3	1	0.806226
1	120	1	2	1	5	3	1	1.10905
1	120	2	2	1	5	3	1	1.03923
1	121	1	2	1	5	3	1	0.979796
1	121	2	2	1	5	3	1	1.00995
1	121	3	2	1	5	3	1	0.984886
1	122	1	2	1	4	3	2	0.728011
1	122	2	2	1	4	3	2	0.655744
1	122	3	2	1	4	3	2	0.894427
1	123	1	2	0	5	3	2	1.33417
1	123	2	2	0	5	3	2	0.974679
1	123	3	2	0	5	3	2	1.14018
1	124	1	2	1	5	3	1	1.24499
1	124	2	2	1	5	3	1	0.866025
1	124	3	2	1	5	3	1	0.877496
1	127	1	2	1	5	3	2	0.781025
1	127	2	2	1	5	3	2	0.883176
1	127	3	2	1	5	3	2	1.00995
1	128	1	2	1	5	3	1	1.04881
1	128	2	2	1	5	3	1	0.69282
1	129	1	2	1	5	3	2	1.00499
1	129	2	2	1	5	3	2	0.959166
1	129	3	2	1	5	3	2	0.888819
1	130	1	2	0	5	3	2	0.8544
1	130	2	2	0	5	3	2	0.8544
1	130	3	2	0	5	3	2	0.648074
1	131	1	2	0	4	3	1	1.18322
1	131	2	2	0	4	3	1	0.818535
1	132	1	2	0	4	3	2	0.6
1	132	2	2	0	4	3	2	1.0198
1	132	3	2	0	4	3	2	1.07703
1	133	1	2	0	3	3	2	1.1225
1	133	2	2	0	3	3	2	0.734847
1	134	1	2	1	5	3	2	0.761577
1	134	2	2	1	5	3	2	0.565685
1	134	3	2	1	5	3	2	0.916515
1	135	1	2	1	4	3	2	0.866025
1	135	2	2	1	4	3	2	0.678233
1	136	1	2	1	4	3	2	0.894427
1	136	2	2	1	4	3	2	0.953939
1	137	1	2	1	4	3	2	1.07238
1	137	2	2	1	4	3	2	1.04403
1	138	1	2	0	5	3	1	1.22882
1	138	2	2	0	5	3	1	1.05357
1	138	3	2	0	5	3	1	0.894427
1	139	1	2	0	5	3	1	1.37113
1	139	2	2	0	5	3	1	1.27671
1	139	3	2	0	5	3	1	1.16619
1	140	1	2	0	5	3	2	1.0247
1	140	2	2	0	5	3	2	0.883176
1	140	3	2	0	5	3	2	1.0583
1	141	1	2	1	5	3	2	1.02956
1	141	2	2	1	5	3	2	0.768115
1	142	1	2	1	5	3	2	0.860233
1	142	2	2	1	5	3	2	0.818535
1	144	1	2	1	4	3	2	0.842615
1	144	2	2	1	4	3	2	0.877496
1	144	3	2	1	4	3	2	0.616441
1	145	1	2	1	5	3	2	0.927362
1	145	2	2	1	5	3	2	0.877496
1	146	1	2	1	5	3	2	1.06301
1	146	2	2	1	5	3	2	0.830662
1	147	1	2	1	4	3	2	0.818535
1	147	2	2	1	4	3	2	0.72111
1	148	1	2	1	4	3	2	0.938083
1	148	2	2	1	4	3	2	0.768115
1	149	1	2	1	5	3	2	0.894427
1	149	2	2	1	5	3	2	0.824621
1	149	3	2	1	5	3	2	0.818535
1	150	1	2	1	4	3	2	0.824621
1	150	2	2	1	4	3	2	0.632456
1	151	1	2	1	5	3	2	0.894427
1	151	2	2	1	5	3	2	0.67082
1	152	1	2	1	5	3	2	0.911043
1	152	2	2	1	5	3	2	0.842615
1	152	3	2	1	5	3	2	0.83666
2	153	1	2	1	5	1	1	0.984886
2	153	2	2	1	5	1	1	0.860233
2	153	3	2	1	5	1	1	0.953939
2	154	1	2	1	5	1	2	0.728011
2	154	2	2	1	5	1	2	0.556776
2	155	1	2	0	5	1	1	0.994987
2	155	2	2	0	5	1	1	0.921954
2	155	3	2	0	5	1	1	1.04403
2	156	1	2	1	2	1	1	0.969536
2	156	2	2	1	2	1	1	0.953939
2	157	1	1	0	1	1	1	0.830662
2	157	2	1	0	1	1	1	0.793725
2	157	3	1	0	1	1	1	0.8544
2	158	1	1	1	1	1	2	0.781025
2	158	2	1	1	1	1	2	0.69282
2	159	1	1	1	5	1	2	0.921954
2	159	2	1	1	5	1	2	0.793725
2	160	1	1	1	5	1	2	0.883176
2	160	2	1	1	5	1	2	0.921954
2	160	3	1	1	5	1	2	0.905539
2	161	1	1	1	5	1	2	0.979796
2	161	2	1	1	5	1	2	0.9
2	161	3	1	1	5	1	2	0.7
2	162	1	1	1	5	1	2	0.9
2	162	2	1	1	5	1	2	0.748331
2	162	3	1	1	5	1	2	0.8544
2	163	1	1	0	5	1	2	0.7
2	163	2	1	0	5	1	2	0.748331
2	163	3	1	0	5	1	2	0.6245
2	164	1	1	1	4	1	2	0.83666
2	164	2	1	1	4	1	2	0.87178
2	164	3	1	1	4	1	2	0.830662
2	165	1	1	0	4	1	2	0.640312
2	165	2	1	0	4	1	2	0.911043
2	165	3	1	0	4	1	2	0.72111
2	166	1	1	1	3	1	2	0.87178
2	166	2	1	1	3	1	2	0.948683
2	167	1	1	1	3	1	2	1.14455
2	167	2	1	1	3	1	2	1.09545
2	167	3	1	1	3	1	2	1.04881
2	168	1	1	1	3	1	2	0.728011
2	168	2	1	1	3	1	2	0.768115
2	168	3	1	1	3	1	2	0.842615
2	169	1	1	1	3	1	2	0.787401
2	169	2	1	1	3	1	2	0.812404
2	169	3	1	1	3	1	2	0.812404
2	170	1	1	1	3	1	2	0.793725
2	170	2	1	1	3	1	2	0.748331
2	170	3	1	1	3	1	2	0.574456
2	171	1	1	1	2	1	2	0.916515
2	171	2	1	1	2	1	2	0.632456
2	171	3	1	1	2	1	2	0.72111
2	172	1	1	1	1	1	2	0.984886
2	172	2	1	1	1	1	2	0.959166
2	173	1	1	1	1	1	2	0.932738
2	173	2	1	1	1	1	2	0.74162
2	173	3	1	1	1	1	2	0.824621
2	174	1	1	1	1	1	1	1.0198
2	174	2	1	1	1	1	1	0.8
2	174	3	1	1	1	1	1	0.905539
2	175	1	1	1	1	1	1	0.984886
2	175	2	1	1	1	1	1	0.932738
3	176	1	2	1	4	3	2	0.69282
3	176	2	2	1	4	3	2	0.860233
3	177	1	2	1	5	3	2	0.678233
3	177	2	2	1	5	3	2	0.830662
3	177	3	2	1	5	3	2	0.8
3	178	1	2	0	5	3	2	0.984886
3	178	2	2	0	5	3	2	0.964365
3	178	3	2	0	5	3	2	1.10905
3	179	1	2	0	5	3	1	1.0247
3	179	2	2	0	5	3	1	0.989949
3	179	3	2	0	5	3	1	0.953939
3	180	1	2	0	5	3	1	1.04881
3	180	2	2	0	5	3	1	0.781025
3	180	3	2	0	5	3	1	0.824621
3	181	1	2	0	5	3	2	0.953939
3	181	2	2	0	5	3	2	0.9
3	181	3	2	0	4	3	2	0.768115
3	182	1	2	0	5	3	1	0.648074
3	182	2	2	0	5	3	1	0.7
3	182	3	2	0	5	3	1	0.8
3	183	1	2	1	5	3	1	0.984886
3	183	2	2	1	5	3	1	1.0583
3	184	1	2	1	5	3	2	1.0583
3	184	2	2	1	5	3	2	1.0198
3	184	3	2	1	5	3	2	0.9
3	185	1	1	1	4	3	2	0.883176
3	185	2	1	1	4	3	2	0.734847
3	186	1	1	1	5	3	1	0.888819
3	186	2	1	1	5	3	1	0.916515
3	186	3	1	1	5	3	1	0.8544
3	187	1	1	1	5	3	1	0.894427
3	187	2	1	1	4	3	1	0.877496
3	187	3	1	1	4	3	1	0.860233
3	188	1	1	1	1	3	2	0.921954
3	188	2	1	1	1	3	2	0.734847
3	189	1	1	1	1	3	2	0.87178
3	189	2	1	1	1	3	2	0.774597
3	190	1	1	1	5	3	1	1.06301
3	190	2	1	1	5	3	1	0.888819
3	190	3	1	1	3	3	1	1.01489
3	191	1	1	1	4	3	1	0.994987
3	191	2	1	1	4	3	1	1.15326
3	192	1	1	1	5	3	2	1
3	192	2	1	1	4	3	2	0.943398
3	192	3	1	1	4	3	2	0.959166
3	193	1	1	1	5	3	1	1.10454
3	193	2	1	1	5	3	1	1.07238
3	194	1	1	1	1	3	1	1.04403
3	194	2	1	1	1	3	1	0.905539
3	195	1	1	1	1	3	2	1.10454
3	195	2	1	1	1	3	2	0.67082
3	196	1	2	1	2	3	1	0.964365
3	196	2	2	1	2	3	1	0.938083
3	196	3	2	1	2	3	1	0.793725
3	197	1	2	0	4	3	2	0.953939
3	197	2	2	0	4	3	2	0.824621
3	197	3	2	0	4	3	2	0.866025
3	198	1	2	0	4	3	2	0.74162
3	198	2	2	0	4	3	2	0.748331
3	198	3	2	0	4	3	2	0.707107
3	199	1	2	0	4	3	2	0.953939
3	199	2	2	0	4	3	2	0.793725
3	200	1	2	0	5	3	2	0.888819
3	200	2	2	0	5	3	2	0.888819
3	200	3	2	0	5	3	2	0.812404
3	201	1	2	1	2	3	2	0.748331
3	201	2	2	1	2	3	2	0.812404
3	202	1	1	1	2	3	1	0.8544
3	202	2	1	1	2	3	1	0.979796
3	202	3	1	1	2	3	1	1.04881
3	203	1	1	1	3	3	1	0.974679
3	203	2	1	1	3	3	1	0.707107
3	204	1	1	1	5	3	1	1.1
3	204	2	1	1	5	3	1	1.02956
3	204	3	1	1	5	3	1	0.781025
3	205	1	1	1	1	3	2	1.00499
3	205	2	1	1	1	3	2	0.860233
3	206	1	1	0	1	3	1	0.860233
3	206	2	1	0	1	3	1	0.648074
3	207	1	1	0	1	3	2	0.8544
3	207	2	1	0	1	3	2	0.9
3	207	3	1	0	1	3	2	0.734847
3	208	1	2	1	4	3	2	0.8
3	208	2	2	1	4	3	2	0.678233
3	208	3	2	1	4	3	2	0.818535
3	209	1	1	1	5	3	1	0.842615
3	209	2	1	1	5	3	1	0.842615
3	210	1	1	1	4	3	1	1.01489
3	210	2	1	1	4	3	1	1.21244
3	210	3	1	1	4	3	1	1.10454
3	211	1	2	0	5	3	1	1.11803
3	211	2	2	0	5	3	1	1.1
3	211	3	2	0	5	3	1	1.00499
3	212	1	2	0	5	3	2	0.556776
3	212	2	2	0	5	3	2	0.793725
3	212	3	2	0	5	3	2	0.866025
3	213	1	2	0	5	3	2	0.754983
3	213	2	2	0	5	3	2	1.02956
3	213	3	2	0	5	3	2	0.888819
3	214	1	2	0	5	3	2	0.921954
3	214	2	2	0	5	3	2	0.842615
3	215	1	2	0	5	3	2	0.974679
3	215	2	2	0	4	3	2	0.883176
3	215	3	2	0	4	3	2	0.83666
3	216	1	2	0	5	3	2	0.883176
3	216	2	2	0	5	3	2	1.05357
3	216	3	2	0	5	3	2	0.916515
3	217	1	1	1	3	3	1	0.793725
3	217	2	1	1	3	3	1	0.943398
3	218	1	1	1	4	3	2	0.761577
3	218	2	1	1	4	3	2	0.7
3	219	1	1	1	3	3	2	0.812404
3	219	2	1	1	3	3	2	0.793725
3	220	1	1	1	4	3	2	0.883176
3	220	2	1	1	4	3	2	0.69282
3	221	1	1	1	3	3	2	0.781025
3	221	2	1	1	3	3	2	0.818535
3	222	1	1	1	3	3	2	0.8544
3	222	2	1	1	3	3	2	0.707107
3	223	1	1	1	3	3	2	0.685565
3	223	2	1	1	3	3	2	0.714143
3	223	3	1	1	3	3	2	0.714143
3	224	1	1	1	1	3	2	0.877496
3	224	2	1	1	1	3	2	0.842615
3	225	1	2	1	1	3	2	0.774597
3	225	2	2	1	1	3	2	0.793725
3	226	1	2	1	1	3	2	0.74162
3	226	2	2	1	1	3	2	0.8
3	226	3	2	1	1	3	2	0.921954
3	227	1	2	0	5	3	2	0.994987
3	227	2	2	0	5	3	2	0.905539
3	227	3	2	0	5	3	2	0.787401
3	228	1	2	0	5	3	2	0.911043
3	228	2	2	0	5	3	2	0.883176
3	229	1	2	0	4	3	2	0.818535
3	229	2	2	0	4	3	2	0.8544
3	229	3	2	0	4	3	2	0.921954
3	230	1	2	0	4	3	2	1.0247
3	230	2	2	0	4	3	2	1.10905
3	230	3	2	0	4	3	2	0.969536
3	231	1	2	1	2	3	2	0.916515
3	231	2	2	1	2	3	2	1.00499
3	231	3	2	1	2	3	2	0.943398
3	232	1	1	1	4	3	2	0.927362
3	232	2	1	1	4	3	2	0.866025
3	232	3	1	1	4	3	2	0.984886
3	233	1	1	1	2	3	1	0.927362
3	233	2	1	1	2	3	1	0.72111
3	234	1	1	1	4	3	2	1.04403
3	234	2	1	1	4	3	2	0.938083
3	235	1	2	0	5	3	2	0.866025
3	235	2	2	0	5	3	2	0.894427
3	235	3	2	0	5	3	2	0.860233
3	236	1	2	0	5	3	2	0.860233
3	236	2	2	0	5	3	2	0.774597
3	237	1	2	0	5	3	2	0.87178
3	237	2	2	0	5	3	2	0.916515
3	238	1	1	1	3	3	2	0.714143
3	238	2	1	1	3	3	2	0.632456
3	238	3	1	1	3	3	2	0.565685
3	239	1	2	0	5	3	2	0.848528
3	239	2	2	0	5	3	2	0.632456
3	239	3	2	0	5	3	2	0.830662
3	240	1	2	0	4	3	2	0.8
3	240	2	2	0	4	3	2	0.806226
3	241	1	1	1	4	3	2	0.842615
3	241	2	1	1	4	3	2	0.87178
3	241	3	1	1	4	3	2	0.969536
3	242	1	1	1	4	3	2	1.11355
3	242	2	1	1	4	3	2	0.866025
3	242	3	1	1	4	3	2	0.943398
3	243	1	1	1	3	3	1	0.894427
3	243	2	1	1	3	3	1	0.848528
3	244	1	1	1	5	3	2	0.943398
3	244	2	1	1	1	3	2	0.574456
3	245	1	1	1	2	3	2	0.860233
3	245	2	1	1	2	3	2	0.938083
3	245	3	1	1	2	3	2	0.8544
3	246	1	1	1	3	3	2	0.479583
3	246	2	1	1	3	3	2	0.52915
3	247	1	1	1	3	3	2	0.640312
3	247	2	1	1	3	3	2	0.663325
3	247	3	1	1	3	3	2	0.663325
3	248	1	1	1	4	3	2	0.6
3	248	2	1	1	4	3	2	0.888819
3	248	3	1	1	4	3	2	0.72111
3	249	1	1	1	4	3	2	0.714143
3	249	2	1	1	4	3	2	0.787401
3	249	3	1	1	4	3	2	0.6245
3	250	1	1	1	5	3	1	1.13578
3	250	2	1	1	5	3	1	1.14455
3	251	1	1	1	4	3	2	0.608276
3	251	2	1	1	4	3	2	0.538516
3	251	3	1	1	4	3	2	0.608276
3	252	1	1	1	5	3	2	1.06301
3	252	2	1	1	5	3	2	1.10905
3	253	1	1	1	5	3	1	0.83666
3	253	2	1	1	5	3	1	0.830662
3	254	1	1	0	4	3	1	0.806226
3	254	2	1	0	4	3	1	0.866025
3	255	1	1	1	4	3	2	0.824621
3	255	2	1	1	4	3	2	0.768115
3	255	3	1	1	4	3	2	0.812404
3	256	1	1	1	5	3	2	0.953939
3	256	2	1	1	5	3	2	0.921954
3	257	1	1	1	5	3	2	0.948683
3	257	2	1	1	5	3	2	0.932738
3	257	3	1	1	5	3	2	0.883176
3	258	1	1	0	2	3	2	0.768115
3	258	2	1	0	2	3	2	0.574456
3	258	3	1	0	2	3	2	0.678233
3	259	1	1	1	2	3	2	0.509902
3	259	2	1	1	2	3	2	0.67082
3	259	3	1	1	2	3	2	0.547723
3	260	1	1	1	1	3	2	0.663325
3	260	2	1	1	1	3	2	0.4
3	260	3	1	1	1	3	2	0.72111
3	261	1	1	1	1	3	2	0.69282
3	261	2	1	1	1	3	2	0.748331
3	261	3	1	1	1	3	2	0.574456
3	262	1	1	1	5	3	2	1.06301
3	262	2	1	1	5	3	2	0.994987
3	262	3	1	1	5	3	2	0.916515
3	263	1	1	0	5	3	1	1.2
3	263	2	1	0	5	3	1	0.83666
3	263	3	1	0	5	3	1	1.07703
3	264	1	1	1	5	3	2	0.938083
3	264	2	1	1	5	3	2	0.953939
3	265	1	1	1	5	3	2	1.0583
3	265	2	1	1	5	3	2	0.948683
3	265	3	1	1	5	3	2	0.83666
3	266	1	1	1	4	3	2	1.08628
3	266	2	1	1	4	3	2	1.10454
3	266	3	1	1	4	3	2	0.974679
3	267	1	1	1	5	3	2	1.0583
3	267	2	1	1	5	3	2	0.989949
3	267	3	1	1	5	3	2	0.938083
3	268	1	1	1	3	3	1	0.774597
3	268	2	1	1	3	3	1	0.787401
3	268	3	1	1	3	3	1	0.9
3	269	1	1	1	1	3	1	0.748331
3	269	2	1	1	1	3	1	0.806226
3	270	1	1	1	1	3	1	0.781025
3	270	2	1	1	3	3	1	0.83666
3	271	1	1	1	5	3	1	1.06301
3	271	2	1	1	5	3	1	1.06771
3	272	1	1	1	5	3	1	0.916515
3	272	2	1	1	5	3	1	0.953939
3	272	3	1	1	5	3	1	1.09545
3	273	1	1	1	3	3	1	0.8
3	273	2	1	1	3	3	1	0.848528
3	273	3	1	1	3	3	1	0.921954
3	274	1	1	1	1	3	1	0.916515
3	274	2	1	1	1	3	1	0.8544
3	274	3	1	1	1	3	1	0.8
3	275	1	2	0	5	3	1	0.842615
3	275	2	2	0	5	3	1	0.678233
3	275	3	2	0	5	3	1	0.911043
3	276	1	2	1	4	3	1	0.52915
3	276	2	2	1	4	3	1	0.655744
3	276	3	2	1	4	3	1	0.7
3	277	1	1	1	4	3	1	0.818535
3	277	2	1	1	4	3	1	0.648074
3	277	3	1	1	3	3	1	0.714143
3	278	1	1	1	4	3	1	0.979796
3	278	2	1	1	4	3	1	0.866025
3	278	3	1	1	4	3	1	1
3	279	1	1	1	2	3	1	1.05357
3	279	2	1	1	2	3	1	0.964365
3	279	3	1	1	2	3	1	1.04881
3	280	1	1	0	2	3	2	0.905539
3	280	2	1	0	2	3	2	0.83666
3	281	1	1	1	4	3	1	0.824621
3	281	2	1	1	4	3	1	0.806226
3	281	3	1	1	4	3	1	0.877496
4	282	1	2	0	5	2	2	1.2
4	282	2	2	0	5	2	2	0.883176
4	282	3	2	0	5	2	2	0.734847
4	283	1	2	0	5	2	2	0.938083
4	283	2	2	0	5	2	2	0.6245
4	284	1	2	1	3	2	1	0.932738
4	284	2	2	1	3	2	1	0.888819
4	284	3	2	1	3	2	1	0.959166
4	285	1	2	1	5	2	2	0.824621
4	285	2	2	1	5	2	2	0.728011
4	285	3	2	1	3	2	2	0.714143
4	286	1	2	1	3	2	2	0.72111
4	286	2	2	1	3	2	2	0.848528
4	286	3	2	1	3	2	2	0.754983
4	287	1	2	1	3	2	2	0.768115
4	287	2	2	1	3	2	2	0.781025
4	287	3	2	1	2	2	2	0.824621
4	288	1	2	1	2	2	2	0.781025
4	288	2	2	1	2	2	2	0.916515
4	288	3	2	1	2	2	2	0.74162
4	289	1	2	1	4	2	2	0.860233
4	289	2	2	1	4	2	2	0.818535
4	289	3	2	1	4	2	2	0.824621
4	290	1	2	1	4	2	2	0.748331
4	290	2	2	1	4	2	2	0.72111
4	290	3	2	1	4	2	2	0.754983
4	291	1	2	1	3	2	2	0.761577
4	291	2	2	1	3	2	2	0.72111
4	291	3	2	1	3	2	2	0.787401
4	292	1	2	1	5	2	2	0.9
4	292	2	2	1	5	2	2	0.793725
4	293	1	2	0	5	2	1	0.860233
4	293	2	2	0	5	2	1	0.655744
4	293	3	2	0	5	2	1	0.69282
4	294	1	2	1	5	2	1	0.9
4	294	2	2	1	4	2	1	0.989949
4	295	1	2	1	4	2	1	0.974679
4	295	2	2	1	4	2	1	0.83666
4	295	3	2	1	4	2	1	1.01489
4	296	1	2	0	5	2	2	0.989949
4	296	2	2	0	5	2	2	0.83666
4	296	3	2	0	5	2	2	0.883176
4	297	1	2	0	5	2	2	1.15326
4	297	2	2	0	5	2	2	1.12694
4	298	1	2	1	4	2	1	0.866025
4	298	2	2	1	5	2	1	0.921954
4	298	3	2	1	5	2	1	1.03923
4	299	1	2	0	5	2	1	1.03923
4	299	2	2	0	3	2	1	0.888819
4	299	3	2	0	4	2	1	0.761577
4	300	1	2	0	3	2	1	1.06771
4	300	2	2	0	3	2	1	0.974679
4	300	3	2	0	3	2	1	1.03923
4	301	1	2	1	5	2	1	1.2083
4	301	2	2	1	4	2	1	1.10454
4	301	3	2	1	4	2	1	0.781025
4	302	1	2	0	5	2	1	0.632456
4	302	2	2	0	5	2	1	0.793725
4	302	3	2	0	5	2	1	0.632456
4	303	1	2	1	3	2	1	0.8
4	303	2	2	1	3	2	1	0.877496
4	304	1	2	1	5	2	1	0.812404
4	304	2	2	1	3	2	1	0.754983
4	304	3	2	1	3	2	1	0.812404
4	305	1	2	1	2	2	1	0.6245
4	305	2	2	1	3	2	1	0.640312
4	306	1	2	1	4	2	1	0.943398
4	306	2	2	1	2	2	1	0.768115
4	308	1	2	1	5	2	1	0.943398
4	308	2	2	1	5	2	1	0.87178
4	309	1	2	1	2	2	1	0.787401
4	309	2	2	1	1	2	1	0.761577
4	310	1	1	1	5	2	1	0.877496
4	310	2	1	1	5	2	1	0.67082
4	310	3	1	1	5	2	1	0.916515
4	311	1	2	0	5	2	1	0.994987
4	311	2	2	0	5	2	1	0.842615
4	311	3	2	0	5	2	1	0.883176
4	312	1	1	1	4	2	1	0.754983
4	312	2	1	1	4	2	1	0.959166
4	313	1	2	0	5	2	2	0.52915
4	313	2	2	0	5	2	2	0.768115
4	314	1	1	1	4	2	1	0.911043
4	314	2	1	1	4	2	1	0.812404
4	315	1	1	1	5	2	1	1.03441
4	315	2	1	1	5	2	1	0.768115
4	316	1	1	1	5	2	1	1.02956
4	316	2	1	1	5	2	1	0.959166
4	316	3	1	1	3	2	1	1.0583
4	317	1	1	1	3	2	2	0.943398
4	317	2	1	1	3	2	2	1.08628
4	317	3	1	1	3	2	2	1.13137
4	318	1	1	1	4	2	1	1.08167
4	318	2	1	1	4	2	1	0.6245
4	319	1	1	1	4	2	1	0.632456
4	319	2	1	1	4	2	1	0.538516
4	319	3	1	1	4	2	1	0.469042
5	320	1	2	1	5	1	1	0.714143
5	320	2	2	1	5	1	1	0.74162
5	320	3	2	1	5	1	1	0.761577
5	321	1	2	1	5	1	1	0.860233
5	321	2	2	1	5	1	1	0.83666
5	321	3	2	1	5	1	1	0.830662
5	322	1	2	1	5	1	1	0.707107
5	322	2	2	1	4	1	1	0.583095
5	322	3	2	1	4	1	1	0.458258
5	323	1	2	0	3	1	2	0.774597
5	323	2	2	0	3	1	2	0.911043
5	323	3	2	0	3	1	2	0.818535
5	324	1	2	0	3	1	1	0.663325
5	324	2	2	0	3	1	1	0.640312
5	325	1	2	0	3	1	2	0.787401
5	325	2	2	0	3	1	2	0.754983
5	326	1	2	0	3	1	2	0.632456
5	326	2	2	0	3	1	2	0.842615
5	327	1	2	0	3	1	2	0.824621
5	327	2	2	0	3	1	2	0.812404
5	328	1	2	0	3	1	2	0.787401
5	328	2	2	0	3	1	2	0.979796
5	328	3	2	0	3	1	2	0.734847
5	329	1	2	0	5	1	1	0.734847
5	329	2	2	0	5	1	1	0.787401
5	329	3	2	0	5	1	1	1.03441
5	330	1	2	0	5	1	1	0.911043
5	330	2	2	0	5	1	1	0.969536
5	330	3	2	0	5	1	1	0.943398
5	331	1	2	0	5	1	2	0.979796
5	331	2	2	0	5	1	2	0.69282
5	331	3	2	0	5	1	2	0.663325
5	332	1	2	0	5	1	2	0.754983
5	332	2	2	0	5	1	2	0.640312
5	332	3	2	0	5	1	2	0.734847
5	333	1	2	1	3	1	2	0.83666
5	333	2	2	1	3	1	2	0.806226
5	333	3	2	1	3	1	2	0.830662
5	334	1	1	1	4	1	2	0.72111
5	334	2	1	1	4	1	2	0.583095
5	335	1	1	1	3	1	2	0.812404
5	335	2	1	1	3	1	2	0.591608
5	336	1	1	1	3	1	1	0.964365
5	336	2	1	1	3	1	1	0.984886
5	336	3	1	1	3	1	1	0.640312
5	337	1	2	1	5	1	1	0.883176
5	337	2	2	1	5	1	1	0.648074
5	337	3	2	1	5	1	1	0.787401
5	338	1	1	1	5	1	1	1.02956
5	338	2	1	1	5	1	1	0.921954
5	338	3	1	1	5	1	1	0.768115
5	339	1	1	1	3	1	1	0.938083
5	339	2	1	1	3	1	1	1.09545
5	339	3	1	1	3	1	1	0.927362
5	340	1	1	1	4	1	1	0.984886
5	340	2	1	1	4	1	1	0.69282
5	341	1	1	0	4	1	1	0.734847
5	341	2	1	0	4	1	1	0.781025
5	342	1	1	1	5	1	2	0.8
5	342	2	1	1	5	1	2	0.781025
5	343	1	1	1	5	1	1	0.877496
5	343	2	1	1	5	1	1	0.734847
5	343	3	1	1	5	1	1	0.655744
5	344	1	1	1	2	1	2	0.8
5	344	2	1	1	2	1	2	0.678233
5	344	3	1	1	2	1	2	0.648074
5	345	1	1	1	3	1	1	0.685565
5	345	2	1	1	3	1	1	0.72111
5	346	1	1	1	5	1	1	0.748331
5	346	2	1	1	5	1	1	0.824621
5	346	3	1	1	5	1	1	0.67082
5	347	1	1	1	5	1	2	0.648074
5	347	2	1	1	5	1	2	0.7
5	347	3	1	1	5	1	2	0.331662
5	348	1	1	1	4	1	2	0.583095
5	348	2	1	1	4	1	2	0.591608
5	348	3	1	1	4	1	2	0.583095
5	349	1	1	1	4	1	2	0.458258
5	349	2	1	1	4	1	2	0.458258
5	349	3	1	1	4	1	2	0.574456
5	350	1	1	1	5	1	2	0.793725
5	350	2	1	1	5	1	2	0.964365
5	351	1	1	1	4	1	2	0.793725
5	351	2	1	1	4	1	2	0.728011
5	352	1	1	1	4	1	2	0.5
5	352	2	1	1	4	1	2	0.748331
5	352	3	1	1	4	1	2	0.574456
5	353	1	1	1	5	1	2	0.818535
5	353	2	1	1	5	1	2	0.984886
5	354	1	1	1	5	1	2	0.818535
5	354	2	1	1	5	1	2	0.877496
5	354	3	1	1	5	1	2	0.824621
5	355	1	1	1	4	1	2	0.67082
5	355	2	1	1	4	1	2	0.74162
5	356	1	1	1	5	1	2	0.830662
5	356	2	1	1	5	1	2	0.608276
5	357	1	1	1	1	1	2	0.781025
5	357	2	1	1	1	1	2	0.72111
6	358	1	2	1	5	3	1	0.8
6	358	2	2	1	5	3	1	0.932738
6	359	1	2	1	2	3	1	0.714143
6	359	2	2	1	2	3	1	0.754983
6	359	3	2	1	2	3	1	1.10905
6	360	1	1	1	5	3	1	1.23693
6	360	2	1	1	5	3	1	1.07703
6	360	3	1	1	5	3	1	0.974679
6	361	1	1	1	5	3	1	1.11803
6	361	2	1	1	5	3	1	0.943398
6	362	1	1	1	4	3	1	1.17473
6	362	2	1	1	4	3	1	1.08167
6	363	1	1	1	3	3	1	0.787401
6	363	2	1	1	3	3	1	0.640312
6	363	3	1	1	3	3	1	0.921954
6	364	1	1	1	4	3	1	0.916515
6	364	2	1	1	4	3	1	0.9
6	364	3	1	1	4	3	1	0.866025
6	365	1	1	1	4	3	1	0.806226
6	365	2	1	1	4	3	1	0.866025
6	365	3	1	1	4	3	1	0.8
6	366	1	1	1	3	3	1	0.761577
6	366	2	1	1	3	3	1	0.714143
6	366	3	1	1	3	3	1	0.754983
6	367	1	2	1	5	3	1	0.685565
6	367	2	2	1	5	3	1	1.10905
6	367	3	2	1	5	3	1	1.10905
6	368	1	1	1	5	3	2	0.774597
6	368	2	1	1	5	3	2	0.781025
6	368	3	1	1	5	3	2	0.916515
6	369	1	2	1	5	3	1	0.927362
6	369	2	2	1	5	3	1	0.787401
6	370	1	1	1	5	3	2	0.8
6	370	2	1	1	3	3	2	0.556776
6	370	3	1	1	3	3	2	0.812404
6	371	1	1	1	5	3	2	0.894427
6	371	2	1	1	5	3	2	1.36015
6	371	3	1	1	5	3	2	0.969536
6	372	1	2	1	4	3	1	0.9
6	372	2	2	1	3	3	1	1.0583
6	372	3	2	1	3	3	1	0.806226
6	373	1	2	1	3	3	1	0.685565
6	373	2	2	1	3	3	1	0.67082
6	373	3	2	1	3	3	1	0.818535
6	374	1	2	1	3	3	1	0.685565
6	374	2	2	1	3	3	1	0.608276
6	374	3	2	1	3	3	1	0.905539
6	375	1	2	1	5	3	1	1
6	375	2	2	1	5	3	1	0.842615
6	375	3	2	1	5	3	1	0.748331
6	376	1	2	1	4	3	1	0.974679
6	376	2	2	1	4	3	1	0.728011
6	376	3	2	1	4	3	1	0.74162
6	377	1	1	1	5	3	1	1.03923
6	377	2	1	1	5	3	1	1.10454
6	377	3	1	1	5	3	1	0.842615
6	378	1	1	1	5	3	1	0.921954
6	378	2	1	1	5	3	1	1.09087
6	379	1	2	1	4	3	1	0.938083
6	379	2	2	1	4	3	1	0.793725
6	379	3	2	1	4	3	1	0.883176
6	380	1	1	1	4	3	1	0.83666
6	380	2	1	1	4	3	1	0.806226
6	380	3	1	1	4	3	1	0.768115
6	381	1	1	1	4	3	1	0.83666
6	381	2	1	1	4	3	1	0.640312
6	381	3	1	1	4	3	1	0.655744
6	382	1	1	1	5	3	2	0.916515
6	382	2	1	1	5	3	2	0.83666
6	382	3	1	1	5	3	2	0.989949
6	383	1	1	1	3	3	1	0.663325
6	383	2	1	1	3	3	1	0.768115
6	383	3	1	1	3	3	1	0.818535
6	384	1	2	1	3	3	1	0.959166
6	384	2	2	1	3	3	1	1.02956
6	384	3	2	1	3	3	1	1.05357
6	385	1	2	0	3	3	1	0.848528
6	385	2	2	0	3	3	1	1.09545
6	385	3	2	0	3	3	1	0.655744
6	386	1	1	0	2	3	1	0.52915
6	386	2	1	0	2	3	1	0.6
6	386	3	1	0	2	3	1	0.728011
6	387	1	1	0	3	3	1	0.640312
6	387	2	1	0	3	3	1	0.6245
6	387	3	1	0	3	3	1	0.69282
6	388	1	1	1	4	3	1	0.989949
6	388	2	1	1	4	3	1	1.05357
6	388	3	1	1	4	3	1	0.994987
6	389	1	1	1	4	3	1	0.994987
6	389	2	1	1	4	3	1	1.18743
6	389	3	1	1	4	3	1	1.0583
6	390	1	2	1	4	3	1	1.10905
6	390	2	2	1	4	3	1	1.14891
6	390	3	2	1	4	3	1	0.911043
6	391	1	2	1	5	3	1	0.761577
6	391	2	2	1	5	3	1	0.754983
6	391	3	2	1	5	3	1	0.877496
6	392	1	2	1	3	3	1	0.848528
6	392	2	2	1	3	3	1	0.943398
6	392	3	2	1	3	3	1	0.921954
6	393	1	2	1	3	3	1	0.781025
6	393	2	2	1	3	3	1	0.761577
6	393	3	2	1	3	3	1	0.734847
6	394	1	2	1	2	3	1	0.768115
6	394	2	2	1	2	3	1	0.768115
6	394	3	2	1	4	3	1	0.768115
6	395	1	2	1	4	3	1	0.640312
6	395	2	2	1	4	3	1	0.734847
6	395	3	2	1	4	3	1	0.714143
6	396	1	2	1	4	3	1	0.83666
6	396	2	2	1	4	3	1	0.818535
6	396	3	2	1	4	3	1	0.848528
6	397	1	1	1	5	3	1	1.10905
6	397	2	1	1	5	3	1	1.04403
6	397	3	1	1	5	3	1	1.02956
6	398	1	1	1	5	3	1	1.17047
6	398	2	1	1	5	3	1	1.249
6	399	1	2	1	4	3	1	0.8
6	399	2	2	1	4	3	1	0.74162
6	399	3	2	1	4	3	1	0.761577
6	400	1	2	1	4	3	1	0.824621
6	400	2	2	1	5	3	1	1.05357
6	400	3	2	1	5	3	1	0.877496
6	401	1	1	0	3	3	1	0.959166
6	401	2	1	0	3	3	1	0.883176
6	401	3	1	0	3	3	1	0.768115
6	402	1	1	1	4	3	1	1.23693
6	402	2	1	1	4	3	1	1.19164
6	402	3	1	1	4	3	1	1.22882
6	403	1	2	1	5	3	2	0.883176
6	403	2	2	1	5	3	2	0.964365
6	404	1	1	1	4	3	1	1.02956
6	404	2	1	1	4	3	1	0.974679
6	404	3	1	1	4	3	1	0.860233
6	405	1	1	1	4	3	1	0.818535
6	405	2	1	1	5	3	1	0.87178
6	405	3	1	1	5	3	1	0.860233
6	406	1	1	1	5	3	1	1.23288
6	406	2	1	1	5	3	1	1.11803
6	407	1	1	1	5	3	1	1.19164
6	407	2	1	1	5	3	1	1.249
6	407	3	1	1	5	3	1	1.28841
6	408	1	1	1	3	3	1	1.04403
6	408	2	1	1	3	3	1	0.824621
6	408	3	1	1	3	3	1	0.953939
6	409	1	1	1	3	3	1	1.07238
6	409	2	1	1	3	3	1	1.03441
6	409	3	1	1	3	3	1	1.03441
6	410	1	1	1	2	3	1	1.0247
6	410	2	1	1	2	3	1	1.19583
6	410	3	1	1	2	3	1	0.984886
6	411	1	1	1	4	3	1	0.979796
6	411	2	1	1	4	3	1	1.14455
6	412	1	1	1	5	3	1	0.927362
6	412	2	1	1	5	3	1	0.87178
6	412	3	1	1	5	3	1	1.01489
6	413	1	1	1	2	3	1	0.883176
6	413	2	1	1	2	3	1	1.08167
6	413	3	1	1	2	3	1	1.0198
6	414	1	1	1	5	3	1	0.87178
6	414	2	1	1	5	3	1	0.969536
6	415	1	2	1	5	3	1	1.0247
6	415	2	2	1	5	3	1	0.866025
6	415	3	2	1	5	3	1	0.866025
6	416	1	1	1	2	3	1	1.08628
6	416	2	1	1	2	3	1	1.02956
6	416	3	1	1	2	3	1	1.08167
6	417	1	1	1	4	3	1	0.943398
6	417	2	1	1	4	3	1	0.989949
6	417	3	1	1	4	3	1	0.916515
6	418	1	1	1	4	3	1	0.911043
6	418	2	1	1	4	3	1	1.11803
6	418	3	1	1	3	3	1	0.9
6	419	1	2	1	5	3	1	0.905539
6	419	2	2	1	5	3	1	1.01489
6	419	3	2	1	5	3	1	1.11803
6	420	1	1	1	4	3	1	0.979796
6	420	2	1	1	4	3	1	0.984886
6	420	3	1	1	4	3	1	1.0247
6	421	1	1	1	3	3	1	0.964365
6	421	2	1	1	3	3	1	0.848528
6	421	3	1	1	3	3	1	0.83666
6	422	1	2	1	5	3	1	1.00499
6	422	2	2	1	5	3	1	1.09545
6	422	3	2	1	5	3	1	0.979796
6	423	1	1	1	5	3	1	0.964365
6	423	2	1	1	5	3	1	1.13578
6	424	1	2	1	5	3	1	0.994987
6	424	2	2	1	5	3	1	0.959166
6	424	3	2	1	5	3	1	1
6	425	1	2	0	3	3	1	1.13137
6	425	2	2	0	3	3	1	0.7
6	425	3	2	0	3	3	1	0.787401
6	426	1	1	1	5	3	1	1.04403
6	426	2	1	1	5	3	1	0.974679
6	426	3	1	1	5	3	1	0.894427
6	427	1	1	1	3	3	1	1.06771
6	427	2	1	1	3	3	1	0.806226
6	427	3	1	1	3	3	1	1.05357
6	428	1	1	1	4	3	1	1.10454
6	428	2	1	1	4	3	1	0.905539
6	429	1	1	1	5	3	1	1.15758
6	429	2	1	1	5	3	1	1.10454
6	429	3	1	1	5	3	1	0.905539
6	430	1	1	1	5	3	1	1.18743
6	430	2	1	1	5	3	1	0.9
6	431	1	2	0	5	3	1	0.787401
6	431	2	2	0	5	3	1	0.72111
6	431	3	2	0	5	3	1	0.69282
6	432	1	1	1	4	3	1	0.640312
6	432	2	1	1	4	3	1	0.781025
6	432	3	1	1	4	3	1	0.877496
6	433	1	1	1	2	3	1	0.640312
6	433	2	1	1	2	3	1	0.860233
6	433	3	1	1	2	3	1	0.67082
7	434	1	2	1	5	1	2	0.8
7	434	2	2	1	5	1	2	0.806226
7	434	3	2	1	5	1	2	0.69282
7	435	1	1	0	5	1	2	0.943398
7	435	2	1	0	5	1	2	1.01489
7	436	1	1	1	3	1	2	1.02956
7	436	2	1	1	5	1	2	1.09087
7	436	3	1	1	5	1	2	1.19164
7	437	1	1	1	5	1	2	1.00995
7	437	2	1	1	5	1	2	0.984886
7	438	1	1	1	2	1	2	1.00995
7	438	2	1	1	2	1	2	0.883176
7	438	3	1	1	2	1	2	0.74162
7	439	1	1	1	5	1	1	1.0583
7	439	2	1	1	4	1	1	1.00995
7	439	3	1	1	4	1	1	0.932738
7	440	1	1	1	4	1	1	1.09545
7	440	2	1	1	4	1	1	1.03923
7	440	3	1	1	4	1	1	1.14018
7	441	1	1	1	5	1	2	0.787401
7	441	2	1	1	5	1	2	0.754983
7	442	1	1	1	3	1	1	0.938083
7	442	2	1	1	3	1	1	0.8
7	442	3	1	1	3	1	1	0.806226
7	443	1	1	1	5	1	2	0.927362
7	443	2	1	1	5	1	2	0.69282
7	443	3	1	1	5	1	2	0.678233
7	444	1	1	1	5	1	2	1.17898
7	444	2	1	1	5	1	2	0.994987
7	444	3	1	1	5	1	2	0.848528
7	445	1	2	0	5	1	2	0.806226
7	445	2	2	0	5	1	2	0.678233
7	445	3	2	0	5	1	2	0.714143
7	446	1	1	1	5	1	1	1.21655
7	446	2	1	1	5	1	1	1.0247
7	447	1	2	1	5	1	2	1.06771
7	447	2	2	1	5	1	2	0.948683
7	447	3	2	1	5	1	2	0.8
7	448	1	2	1	5	1	2	1.08628
7	448	2	2	1	5	1	2	0.964365
7	448	3	2	1	5	1	2	0.888819
7	449	1	2	1	4	1	2	0.953939
7	449	2	2	1	4	1	2	0.888819
7	449	3	2	1	4	1	2	0.754983
7	450	1	2	1	5	1	2	0.9
7	450	2	2	1	5	1	2	0.824621
7	450	3	2	1	5	1	2	0.655744
7	451	1	1	1	5	1	1	1.28062
7	451	2	1	1	5	1	1	1.32288
7	451	3	1	1	5	1	1	1.19583
7	452	1	1	1	3	1	2	0.943398
7	452	2	1	1	3	1	2	0.69282
7	452	3	1	1	3	1	2	0.632456
7	453	1	1	1	5	1	2	1.22882
7	453	2	1	1	5	1	2	1.03923
7	453	3	1	1	3	1	2	0.911043
7	454	1	1	1	4	1	2	0.734847
7	454	2	1	1	4	1	2	0.479583
7	455	1	1	1	1	1	2	1.04881
7	455	2	1	1	1	1	2	1.0583
7	455	3	1	1	1	1	2	1.11803
7	456	1	2	1	3	1	2	1.10905
7	456	2	2	1	2	1	2	1.02956
7	456	3	2	1	2	1	2	1.09545
7	457	1	2	1	3	1	2	0.761577
7	457	2	2	1	3	1	2	0.768115
7	457	3	2	1	2	1	2	0.748331
7	458	1	2	1	1	1	2	0.812404
7	458	2	2	1	1	1	2	0.830662
7	458	3	2	1	1	1	2	0.67082
7	459	1	2	1	2	1	1	0.860233
7	459	2	2	1	2	1	1	0.964365
7	460	1	2	1	1	1	2	1.0583
7	460	2	2	1	1	1	2	0.938083
7	460	3	2	1	1	1	2	0.943398
7	461	1	2	1	1	1	2	0.888819
7	461	2	2	1	1	1	2	0.774597
7	461	3	2	1	1	1	2	0.877496
7	462	1	2	1	1	1	1	0.728011
7	462	2	2	1	1	1	1	0.7
7	462	3	2	1	1	1	1	0.69282
7	463	1	2	0	4	1	2	0.994987
7	463	2	2	0	4	1	2	1.02956
7	463	3	2	0	4	1	2	0.984886
7	464	1	1	1	4	1	1	0.979796
7	464	2	1	1	4	1	1	0.768115
7	464	3	1	1	4	1	1	0.678233
7	465	1	2	1	5	1	1	1.09545
7	465	2	2	1	5	1	1	0.9
7	465	3	2	1	5	1	1	0.932738
7	466	1	1	1	5	1	1	0.787401
7	466	2	1	1	5	1	1	0.806226
7	467	1	1	1	5	1	1	0.948683
7	467	2	1	1	5	1	1	1.14891
7	467	3	1	1	5	1	1	1.04881
7	468	1	1	1	5	1	2	0.8544
7	468	2	1	1	5	1	2	0.43589
7	469	1	1	1	5	1	1	0.830662
7	469	2	1	1	5	1	1	0.8
7	470	1	1	1	5	1	1	1.04881
7	470	2	1	1	4	1	1	0.938083
7	470	3	1	1	3	1	1	0.793725
7	471	1	1	1	5	1	1	0.984886
7	471	2	1	1	5	1	1	0.761577
7	471	3	1	1	5	1	1	0.74162
7	472	1	1	1	3	1	2	0.830662
7	472	2	1	1	3	1	2	0.848528
7	472	3	1	1	3	1	2	0.616441
7	473	1	1	1	4	1	1	0.860233
7	473	2	1	1	4	1	1	0.921954
7	473	3	1	1	4	1	1	0.754983
7	474	1	1	1	2	1	1	0.888819
7	474	2	1	1	2	1	1	0.655744
7	474	3	1	1	2	1	1	0.707107
7	475	1	1	1	4	1	2	0.948683
7	475	2	1	1	4	1	2	0.714143
7	476	1	2	0	4	1	1	0.877496
7	476	2	2	0	4	1	1	0.842615
7	477	1	2	1	5	1	1	0.8544
7	477	2	2	1	5	1	1	0.911043
7	477	3	2	1	5	1	1	0.774597
7	478	1	1	1	3	1	1	0.818535
7	478	2	1	1	3	1	1	0.655744
7	478	3	1	1	3	1	1	0.781025
7	479	1	1	1	5	1	1	0.8544
7	479	2	1	1	5	1	1	0.8
7	479	3	1	1	5	1	1	0.67082
7	480	1	1	1	3	1	1	0.888819
7	480	2	1	1	3	1	1	0.72111
7	480	3	1	1	3	1	1	0.830662
7	481	1	1	1	5	1	1	0.7
7	481	2	1	1	4	1	1	0.640312
7	481	3	1	1	4	1	1	0.932738
7	482	1	2	1	5	1	1	1.0247
7	482	2	2	1	5	1	1	0.787401
7	482	3	2	1	5	1	1	0.616441
7	483	1	1	1	5	1	1	0.969536
7	483	2	1	1	5	1	1	0.754983
7	483	3	1	1	5	1	1	0.754983
7	484	1	1	1	3	1	2	0.748331
7	484	2	1	1	3	1	2	0.83666
7	484	3	1	1	3	1	2	1.22882
7	485	1	1	1	4	1	2	0.953939
7	485	2	1	1	4	1	2	1
7	485	3	1	1	4	1	2	0.806226
7	486	1	1	1	4	1	2	0.565685
7	486	2	1	1	4	1	2	0.734847
7	486	3	1	1	4	1	2	0.748331
7	487	1	1	1	3	1	2	0.979796
7	487	2	1	1	3	1	2	0.866025
7	487	3	1	1	3	1	2	0.953939
7	488	1	1	1	1	1	2	0.8544
7	488	2	1	1	1	1	2	0.728011
7	489	1	1	1	3	1	2	0.781025
7	489	2	1	1	3	1	2	0.774597
7	490	1	1	1	5	1	2	1.0247
7	490	2	1	1	5	1	2	1.05357
7	490	3	1	1	5	1	2	0.806226
7	491	1	2	1	4	1	1	0.848528
7	491	2	2	1	4	1	1	0.685565
7	492	1	2	1	5	1	1	0.806226
7	492	2	2	1	5	1	1	0.655744
7	492	3	2	1	5	1	1	0.812404
7	493	1	2	1	3	1	1	0.938083
7	493	2	2	1	1	1	1	0.69282
7	494	1	1	1	3	1	1	0.860233
7	494	2	1	1	3	1	1	0.948683
7	495	1	2	1	4	1	1	0.728011
7	495	2	2	1	4	1	1	0.678233
7	495	3	2	1	4	1	1	0.52915
7	496	1	1	1	5	1	1	0.848528
7	496	2	1	1	5	1	1	0.979796
7	496	3	1	1	5	1	1	1.07703
7	497	1	1	1	5	1	2	1.03441
7	497	2	1	1	5	1	2	0.877496
7	497	3	1	1	5	1	2	0.83666
7	498	1	1	1	5	1	1	1.08628
7	498	2	1	1	5	1	1	1.00995
7	499	1	1	1	3	1	1	1.13578
7	499	2	1	1	3	1	1	0.953939
7	499	3	1	1	3	1	1	1
7	500	1	1	1	4	1	1	0.974679
7	500	2	1	1	4	1	1	0.848528
7	500	3	1	1	4	1	1	0.761577
7	501	1	1	1	5	1	2	0.728011
7	501	2	1	1	5	1	2	0.616441
7	501	3	1	1	5	1	2	0.565685
7	502	1	1	1	3	1	2	0.640312
7	502	2	1	1	3	1	2	0.565685
7	502	3	1	1	3	1	2	0.69282
7	503	1	2	1	3	1	2	0.72111
7	503	2	2	1	3	1	2	0.685565
7	503	3	2	1	3	1	2	0.714143
7	504	1	2	1	1	1	2	0.707107
7	504	2	2	1	1	1	2	0.519615
7	505	1	2	1	3	1	1	0.685565
7	505	2	2	1	1	1	1	0.774597
7	505	3	2	1	1	1	1	0.728011
7	506	1	2	1	2	1	1	0.8
7	506	2	2	1	2	1	1	0.728011
7	506	3	2	1	2	1	1	0.888819
7	507	1	2	1	3	1	2	0.74162
7	507	2	2	1	3	1	2	0.424264
7	507	3	2	1	3	1	2	1.15758
7	508	1	2	1	1	1	2	0.663325
7	508	2	2	1	1	1	2	0.728011
7	508	3	2	1	1	1	2	0.728011
7	509	1	2	1	2	1	2	0.640312
7	509	2	2	1	2	1	2	0.632456
7	510	1	2	1	4	1	1	0.7
7	510	2	2	1	4	1	1	0.707107
7	510	3	2	1	4	1	1	0.6245
7	511	1	2	1	2	1	2	0.787401
7	511	2	2	1	2	1	2	0.663325
7	511	3	2	1	2	1	2	0.768115
7	512	1	2	0	3	1	1	0.685565
7	512	2	2	0	3	1	1	0.959166
7	512	3	2	0	3	1	1	0.69282
7	513	1	2	1	3	1	2	0.7
7	513	2	2	1	3	1	2	0.866025
7	513	3	2	1	3	1	2	0.806226
7	514	1	2	1	1	1	2	0.678233
7	514	2	2	1	1	1	2	0.583095
7	514	3	2	1	1	1	2	0.574456
7	515	1	2	1	1	1	2	0.583095
7	515	2	2	1	1	1	2	0.632456
7	515	3	2	1	1	1	2	0.787401
7	516	1	2	1	1	1	2	0.927362
7	516	2	2	1	1	1	2	0.754983
7	516	3	2	1	1	1	2	0.842615
7	517	1	2	1	1	1	2	0.911043
7	517	2	2	1	1	1	2	0.734847
7	517	3	2	1	1	1	2	0.781025
7	518	1	2	0	1	1	2	0.72111
7	518	2	2	0	1	1	2	0.877496
7	518	3	2	0	1	1	2	0.806226
7	519	1	2	1	2	1	2	0.748331
7	519	2	2	1	2	1	2	0.655744
7	520	1	2	0	4	1	1	1.03923
7	520	2	2	0	4	1	1	0.818535

## Sheet: Legend
Waterhole location	1-7
Individual		Individual ID
Block	1	Starting block of 20 head movements
	2	Middle block of 20 head movements
	3	Final block of 20 or fewer head movements
Species	1	Long-tailed finch
	2	Gouldian finch
Age	0	Juvenile
	1	Adult
#BirdsCat	1	> 8 birds of the same species
	2	5-7 birds of the same species
	3	3-4 birds of the same species
	4	2 birds of the same species
	5	1 bird
Waterhole size	1	> 10 m (large)
	2	1-5 m (medium)
	3	< 1 m (small)
Location (open-dense)	1	open (leafless tree)
	2	dense (with leaves)
Freq head movements		Frequency of head movements for each individual in each block (square root transformed)
